# Supplementary material for: Facultative Annual Life Cycles in Seagrasses
Source: Plants (Basel). 2023 May 16;12(10):2002. doi: 10.3390/plants12102002 (PMC10223934; doi:10.3390/plants12102002)
Supplement: Supplementary file 1 [file plants-12-02002-s001.zip]

Archive with 3 entries (3 files):
- S1. updated format Supplementary Information - Seagrasses with quiescent phases 2.0.pdf
- S2 updated Supplementary Information - Facultative annual seagrass species.pdf
- S3 updated format Supplementary Information Zostera marina.pdf
